# Supplementary material for: Prognostic Value of Phosphatidylinositol-3 Kinase p110 α Protein Expression in Patients with Stage I–III Invasive Breast Cancer
Source: Cancers (Basel). 2026 Jan 19;18(2):301. doi: 10.3390/cancers18020301 (PMC12839064; doi:10.3390/cancers18020301)
Supplement: Supplementary file 1 [file cancers-18-00301-s001.zip]

Archive with 1 entries (1 files):
- cancers-4010638-supplementary.pdf
